# Supplementary material for: Predicting the Global Potential Distribution of Four Endangered Panax Species in Middle-and Low-Latitude Regions of China by the Geographic Information System for Global Medicinal Plants (GMPGIS)
Source: Molecules. 2017 Sep 28;22(10):1630. doi: 10.3390/molecules22101630 (PMC6151741; doi:10.3390/molecules22101630)
Supplement: Supplementary File 1 [file molecules-22-01630-s001.zip]

Archive with 9 entries (6 files):
- responses to reviewers’commens/
- responses to reviewers’commens/Firet response to revises/
- responses to reviewers’commens/Firet response to revises/molecules-212648.docx
- responses to reviewers’commens/Firet response to revises/response to revises-1.docx
- responses to reviewers’commens/Firet response to revises/response to revises-2.docx
- responses to reviewers’commens/Second responde to revises/
- responses to reviewers’commens/Second responde to revises/molecules-212648.docx
- responses to reviewers’commens/Second responde to revises/response to revises 1.docx
- responses to reviewers’commens/Second responde to revises/response to revises 2.docx
